# Supplementary material for: Severe asthmatic airways have distinct circadian clock gene expression pattern associated with WNT signaling
Source: Clin Transl Allergy. 2024 Jun 28;14(7):e12379. doi: 10.1002/clt2.12379 (PMC11213687; doi:10.1002/clt2.12379)
Supplement: Supplementary file 2 — Table S1 [file CLT2-14-e12379-s001.xlsx]

## Sheet: Table S1 - clock genes profile
Table S1. Summary information for included datasets
No.	GEO Accession	Title (PMID of linked article)	Epithelial/Total samples	Healthy (n)	Asthma phenotype (n)			Treatment information‡
					Mild	Moderate†	Severe
1	GSE41861	Upper airway gene expression is an effective surrogate biomarker for Th2-driven inflammation in the lower airway (Not recorded)	81/138	30	25	21	5	NA
2	GSE43696	Asthma (24518246, 27050946)	108/108	20	0	50	38	All patients with severe asthma were on ICS
3	GSE63142	Asthma II (25338189)	155/155	27	0	72	56	All patients with severe asthma were on ICS
4	GSE67472	Airway epithelial gene expression in asthma versus healthy controls (25611785)	105/105	43	0	62	0	Not on ICS
5	GSE89809	Multi-tissue transcriptomics delineates the diversity of airway T cells functions in asthma (28933920)	56/145	18	14	13	11	Mild: Short-acting β agonist
								Moderate: ICS dose 400-800, short-acting β agonist, 70% of patients took a long-acting β agonist, no OCS
								Severe: ICS dose 1280-1920, short-acting β agonist, 100% of patients took a long-acting β agonist, 78.57% of patients took a leukotriene receptor antagonist, 40% of patients had OCS.
Datasets of peripheral blood samples of asthma
No.	GEO Accession	Title (PMID of linked article)	Total samples	Healthy (n)	Asthma phenotype (n)			Treatment information
					Mild/Moderate		Severe
1	GSE69683	Expression profiling in blood from subjects with severe asthma, moderate asthma, and non-asthmatics collected in the U-BIOPRED study (27925796)	498	87	77		334	Severe: 40% of patients had OCS.
2	GSE207751	Gene expression of peripheral blood in healthy, moderate asthma, and severe asthma patients from the IMSA cohort (Not recorded)	56	14	19		23	NA
Datasets of bronchial epithelial brushing samples of COPD
No.	GEO Accession	Title (PMID of linked article)	Total samples	Healthy (n)	COPD (n)			Treatment information
1	GSE20257	Smoking-induced Disarray of the Apical Junctional Complex Gene Expression Architecture in the Human Airway Epithelium (20820852)	135	114	21
2	GSE37147	Bronchial airway gene expression reflects a COPD-associated field of injury that changes with disease severity and is reversible with therapy (23471465)	238	151	87
† Some datasets classified patients with asthma as "Mild-Moderate" and "Not severe”; we included both in the Moderate group.
‡ Treatment information was extracted from the original articles
