# Supplementary material for: Severe asthmatic airways have distinct circadian clock gene expression pattern associated with WNT signaling
Source: Clin Transl Allergy. 2024 Jun 28;14(7):e12379. doi: 10.1002/clt2.12379 (PMC11213687; doi:10.1002/clt2.12379)
Supplement: Supplementary file 3 — Table S2 [file CLT2-14-e12379-s005.xlsx]

## Sheet: Table S2 - clock genes profile
Table S2 Expression of 34 circadian clock genes in healthy subjects and patients with asthma across five datasets.
	GSE41861				GSE43696				GSE63142				GSE67472				GSE67472
	Healthy	Mild/ Moderate	Severe	p value	Healthy	Mild/ Moderate	Severe	p value	Healthy	Mild/ Moderate	Severe	p value	Healthy	Mild/ Moderate	Severe	p value	Healthy	Mild/ Moderate	Severe	p value
n	30	46	5		20	50	38		27	72	56		43	62	0		43	62	0
BHLHE40	10.22 ± 0.68	10.03 ± 0.68	9.78 ± 0.18	0.154892	8.59 ± 0.58	8.26 ± 0.61	8.52 ± 0.66	0.00202641	8.94 ± 0.53	8.73 ± 0.51	8.81 ± 0.47	3.8918e-06	6.74 ± 0.35	6.66 ± 0.62		0.017079	6.96 ± 0.56	6.45 ± 0.72	6.75 ± 0.93	0.029038
BHLHE41	4.78 ± 0.32	4.89 ± 0.33	5.15 ± 0.45	0.00012048	10.17 ± 0.46	9.88 ± 0.51	9.88 ± 0.61	2.34795e-06	10.34 ± 0.45	10.14 ± 0.52	10 ± 0.54	6.79188e-06	5.61 ± 0.24	5.55 ± 0.36		3.7193e-07	6.67 ± 0.54	6.72 ± 0.83	6.35 ± 0.8	0.0345826
BMAL1	8.13 ± 0.76	7.94 ± 0.7	8.24 ± 1.11	0.314485	8.05 ± 0.48	8.34 ± 0.79	8.49 ± 0.72	4.98155e-05	8.5 ± 0.41	8.59 ± 0.49	8.87 ± 0.7	2.99366e-07	5.3 ± 0.43	5.41 ± 0.37		0.0029637	3.23 ± 0.82	3.37 ± 0.73	4.15 ± 0.91	0.0105409
BTRC	8.63 ± 0.12	8.54 ± 0.25	8.56 ± 0.08	0.110201	8.13 ± 0.23	8.07 ± 0.32	8.17 ± 0.33	0.270379	8.62 ± 0.23	8.65 ± 0.24	8.65 ± 0.29	0.305168	6.18 ± 0.14	6.15 ± 0.21		0.000102848	5.47 ± 0.58	5.52 ± 0.48	5.85 ± 0.88	0.673414
CLOCK	7.95 ± 0.16	7.96 ± 0.31	8.27 ± 0.32	0.0199312	7.19 ± 0.19	7.12 ± 0.27	7.15 ± 0.39	2.81468e-05	7.4 ± 0.26	7.55 ± 0.4	7.54 ± 0.4	0.00097527	5.72 ± 0.38	5.62 ± 0.45		0.648284	5.71 ± 0.63	5.79 ± 0.62	5.54 ± 0.47	0.973953
CREB1	8.4 ± 0.2	8.4 ± 0.19	8.33 ± 0.04	0.0240944	8.32 ± 0.23	8.18 ± 0.24	8.25 ± 0.27	0.0335632	8.74 ± 0.31	8.63 ± 0.23	8.64 ± 0.29	0.0168021	6.86 ± 0.2	6.84 ± 0.25		0.354795	6.3 ± 0.41	6.33 ± 0.4	6.32 ± 0.8	0.0191424
CRY1	9.58 ± 0.4	9.54 ± 0.36	9.72 ± 0.37	0.0220935	7.8 ± 0.44	7.77 ± 0.42	7.7 ± 0.5	0.0166144	8.34 ± 0.23	8.32 ± 0.22	8.3 ± 0.42	0.000727291	7.9 ± 0.52	8.05 ± 0.54		0.130584	3.59 ± 0.75	3.99 ± 0.86	3.4 ± 0.42	0.31726
CRY2	8.55 ± 0.24	8.45 ± 0.27	8.64 ± 0.25	0.879057	12.02 ± 0.23	11.92 ± 0.39	11.93 ± 0.48	0.000822437	11.9 ± 0.33	11.79 ± 0.35	11.77 ± 0.38	0.000119543	8.23 ± 0.33	8.04 ± 0.32		0.125682	6.52 ± 0.42	6.42 ± 0.46	6.08 ± 0.52	0.00699607
CSNK1D	9.32 ± 0.3	9.26 ± 0.27	9.42 ± 0.16	0.0206636	12.04 ± 0.28	12.04 ± 0.24	12.04 ± 0.37	0.714959	11.99 ± 0.24	11.93 ± 0.3	11.91 ± 0.31	0.544952	6.46 ± 0.43	6.81 ± 0.46		0.720043	7.77 ± 0.79	8.07 ± 0.85	8.29 ± 0.79	0.0266705
CSNK1E	8.03 ± 0.13	7.97 ± 0.4	8.14 ± 0.23	0.144892	13.89 ± 0.26	13.65 ± 0.23	13.68 ± 0.31	0.815834	13.93 ± 0.22	13.77 ± 0.31	13.8 ± 0.35	0.163637	7.32 ± 0.25	7.37 ± 0.24		0.657682	7.29 ± 0.83	7.34 ± 0.67	7.12 ± 0.45	0.435073
CUL1	8.78 ± 0.19	8.89 ± 0.27	8.77 ± 0.13	0.468339	10.06 ± 0.2	10.05 ± 0.22	10.04 ± 0.18	0.240733	10.43 ± 0.42	10.5 ± 0.28	10.43 ± 0.26	0.477435	8.31 ± 0.38	8.23 ± 0.47		0.875723	6.59 ± 0.6	6.6 ± 0.71	6.84 ± 0.36	0.449118
DBP	6.17 ± 0.52	6.04 ± 0.51	6.1 ± 0.47	0.755158	7.48 ± 0.46	7.3 ± 0.69	7.27 ± 0.81	0.517809	8.01 ± 0.25	7.96 ± 0.48	7.77 ± 0.49	0.808925	4.85 ± 0.28	4.81 ± 0.28		0.331576	4.84 ± 0.53	4.98 ± 0.64	4.69 ± 0.31	0.11127
FBXL3	10.07 ± 0.25	10.14 ± 0.34	9.99 ± 0.09	0.0790921									8.33 ± 0.32	8.34 ± 0.45		0.0300098	5.69 ± 0.55	5.73 ± 1.1	5.08 ± 0.65	0.0768641
FBXW11					10.76 ± 0.29	10.76 ± 0.37	10.7 ± 0.24	0.417999	10.81 ± 0.32	10.75 ± 0.38	10.69 ± 0.4	0.0676648	7.55 ± 0.36	7.65 ± 0.34		0.000165567	6.38 ± 0.74	6.43 ± 0.57	6.33 ± 1	0.551754
NFIL3	8.37 ± 0.44	8.22 ± 0.5	8.24 ± 0.53	0.357016	9.66 ± 0.43	9.8 ± 0.44	9.75 ± 0.66	0.915817	9.68 ± 0.55	9.93 ± 0.49	9.88 ± 0.48	0.402931	7.33 ± 0.48	7.57 ± 0.5		0.477526	4.99 ± 0.61	5.26 ± 0.7	5.31 ± 0.71	0.26939
NPAS2	7.61 ± 0.61	7.65 ± 0.34	7.91 ± 0.75	0.414793	5.87 ± 0.5	5.98 ± 0.53	6.15 ± 0.61	0.0015046	7.09 ± 0.31	7.13 ± 0.29	7.22 ± 0.34	0.0013813	6.3 ± 0.28	6.26 ± 0.24		0.194713	4.18 ± 0.53	4.05 ± 0.89	4.09 ± 0.83	0.449264
NR1D1	8.12 ± 0.3	8.25 ± 0.34	8.24 ± 0.28	0.0673327	8.5 ± 1.29	8.3 ± 1.04	8.38 ± 0.86	0.445905	9.04 ± 0.94	8.84 ± 0.65	8.86 ± 0.74	0.220297	6.9 ± 0.48	6.74 ± 0.52		0.63429	5.35 ± 1.42	4.96 ± 0.97	5.63 ± 0.76	0.663968
NR1D2	7.03 ± 1.25	7.36 ± 1.41	6.62 ± 0.73	0.511206	9.74 ± 0.38	9.51 ± 0.62	9.2 ± 0.67	0.490584	10.15 ± 0.36	10.04 ± 0.6	9.68 ± 0.54	0.0793816	8.31 ± 0.69	8.05 ± 0.52		0.561942	4.82 ± 0.64	4.2 ± 0.85	4.15 ± 0.46	0.0855174
PER1	7.4 ± 0.76	7.4 ± 0.53	6.93 ± 0.27	0.248109	9.99 ± 0.54	9.78 ± 0.76	9.8 ± 0.8	0.74483	10.23 ± 0.61	10.11 ± 0.73	10.15 ± 0.73	0.778163	7.1 ± 0.5	6.73 ± 0.56		0.00986592	5.75 ± 1.36	5.72 ± 0.82	5.83 ± 1.78	0.944981
PER2	10.75 ± 0.25	10.57 ± 0.34	10.45 ± 0.29	0.411788	11.97 ± 0.34	11.4 ± 0.47	11.23 ± 0.42	0.434593	11.99 ± 0.51	11.61 ± 0.47	11.43 ± 0.48	0.0392177	9.1 ± 0.32	8.81 ± 0.43		0.00449512	7.74 ± 0.76	7.46 ± 0.68	7.35 ± 0.9	0.542906
PER3	7.84 ± 0.98	8.15 ± 0.59	7.24 ± 1.37	0.51805	7.28 ± 0.41	6.84 ± 0.92	6.61 ± 0.94	0.015182	8.1 ± 0.29	7.8 ± 0.56	7.56 ± 0.65	0.00548759	7.79 ± 0.56	7.56 ± 0.57		0.724924	4.85 ± 1.22	4.41 ± 0.93	4.08 ± 0.51	0.610523
PRKAA1	8.29 ± 0.3	8.26 ± 0.34	8.16 ± 0.23	0.184247	7.84 ± 0.28	7.89 ± 0.28	7.95 ± 0.3	0.479614	8.45 ± 0.21	8.49 ± 0.27	8.61 ± 0.21	0.603436	8.31 ± 0.24	8.27 ± 0.3		0.0632865	6.65 ± 0.42	6.56 ± 0.36	6.65 ± 0.28	0.149629
PRKAA2	8.07 ± 0.32	8.16 ± 0.27	8.06 ± 0.19	0.517625	7.67 ± 0.23	7.51 ± 0.38	7.36 ± 0.42	0.0950432	8.06 ± 0.41	7.99 ± 0.28	7.91 ± 0.29	0.00176805	6.79 ± 0.21	6.8 ± 0.15		0.438073	4.82 ± 1.04	4.66 ± 0.89	4.69 ± 0.98	0.555523
PRKAB1	8.37 ± 0.28	8.28 ± 0.29	8.33 ± 0.08	0.0958011	8.13 ± 0.27	8.1 ± 0.38	8.24 ± 0.38	0.0035008	8.45 ± 0.3	8.5 ± 0.28	8.61 ± 0.32	0.0841797	6.25 ± 0.28	6.39 ± 0.31		0.365053	5.87 ± 0.6	5.66 ± 0.75	5.87 ± 0.77	0.338918
PRKAB2	8.41 ± 0.21	8.53 ± 0.38	8.62 ± 0.27	0.215292	8.86 ± 0.3	8.92 ± 0.32	8.98 ± 0.44	0.136442	9.23 ± 0.32	9.32 ± 0.34	9.37 ± 0.42	0.112365	5.79 ± 0.32	5.86 ± 0.36		0.00180021	4.83 ± 0.86	4.93 ± 0.89	4.65 ± 0.51	0.33624
PRKAG1	8.94 ± 0.26	8.84 ± 0.25	8.9 ± 0.49	0.0920167	7.89 ± 0.34	8.1 ± 0.35	8.19 ± 0.35	0.333285	8.47 ± 0.26	8.66 ± 0.33	8.61 ± 0.34	0.13455	7.31 ± 0.55	7.41 ± 0.72		0.294114	5.52 ± 0.88	5.44 ± 0.89	5.42 ± 0.52	0.942804
PRKAG2	7.27 ± 0.36	7.54 ± 0.42	7.44 ± 0.09	0.125571	9.01 ± 0.55	9.08 ± 0.45	9.1 ± 0.7	0.00522913	9.22 ± 0.39	9.31 ± 0.39	9.32 ± 0.48	0.00684481	6.86 ± 0.32	6.89 ± 0.21		0.181595	5.6 ± 0.62	5.63 ± 0.5	5.12 ± 0.54	0.703527
PRKAG3					1.35 ± 0.56	1.33 ± 0.42	1.32 ± 0.57	0.683823	5.94 ± 0.16	5.91 ± 0.16	5.88 ± 0.14	0.253949	4.72 ± 0.26	4.77 ± 0.24		0.784324	2.35 ± 0.39	2.33 ± 0.43	2.47 ± 0.53	0.0442991
RBX1	9.84 ± 0.2	9.98 ± 0.21	9.92 ± 0.04	0.00821506	11.46 ± 0.31	11.44 ± 0.51	11.41 ± 0.36	0.990791	11.31 ± 0.37	11.34 ± 0.46	11.25 ± 0.33	0.240836	8.72 ± 0.31	9 ± 0.3		0.153554	7.3 ± 0.45	7.37 ± 0.52	6.85 ± 0.8	0.391971
RORA	5.96 ± 0.35	6.31 ± 0.5	5.82 ± 0.59	0.00123097	9.77 ± 0.24	9.56 ± 0.34	9.39 ± 0.31	0.309444	10.05 ± 0.33	9.95 ± 0.37	9.84 ± 0.38	0.158281	7.08 ± 0.3	7.07 ± 0.28		4.77332e-06	5.37 ± 1.29	5.21 ± 1.33	5.18 ± 0.68	0.0132382
RORB					4.56 ± 0.72	4.84 ± 1.01	5.09 ± 1.22	0.530566	6.51 ± 0.25	6.56 ± 0.36	6.71 ± 0.39	0.0286272	4.47 ± 0.32	4.49 ± 0.26		0.744561	2.77 ± 0.48	2.86 ± 0.49	2.67 ± 0.71	0.832669
RORC	8.09 ± 0.25	7.85 ± 0.43	7.74 ± 0.35	0.00803487	7.6 ± 0.73	7.82 ± 0.49	7.9 ± 0.64	0.234512	8.17 ± 0.41	8.4 ± 0.67	8.29 ± 0.65	0.167894	6.46 ± 0.3	6.44 ± 0.39		0.648284	5.09 ± 0.31	4.95 ± 0.32	4.74 ± 0.47	0.0486577
SKP1	11.67 ± 0.35	11.95 ± 0.36	12.07 ± 0.11	1.47278e-05	13.97 ± 0.15	13.91 ± 0.22	13.93 ± 0.2	0.48866	13.99 ± 0.15	13.97 ± 0.19	13.99 ± 0.22	0.701129	10.09 ± 0.29	10.24 ± 0.28		0.0763182	9.38 ± 0.53	9.28 ± 0.63	9.15 ± 0.47	0.205882
TIMELESS	6.9 ± 0.24	6.89 ± 0.28	6.75 ± 0.1	0.301549	9.28 ± 0.4	9.2 ± 0.39	9.43 ± 0.33	0.000158709	9.4 ± 0.22	9.42 ± 0.35	9.65 ± 0.31	8.9927e-08	5.41 ± 0.22	5.4 ± 0.23		0.870589	4.04 ± 0.8	4.28 ± 0.56	4.11 ± 0.42	0.597176
Expression was presented as median ± interquartile range
