# Supplementary material for: Severe asthmatic airways have distinct circadian clock gene expression pattern associated with WNT signaling
Source: Clin Transl Allergy. 2024 Jun 28;14(7):e12379. doi: 10.1002/clt2.12379 (PMC11213687; doi:10.1002/clt2.12379)
Supplement: Supplementary file 4 — Table S3 [file CLT2-14-e12379-s003.xlsx]

## Sheet: Table S3 - Correlation
Table S3. Summary of genes that significantly correlated with NR1D2, PER2, or PER3 in at least 4 out of 5 datasets
Gene	Correlated with	GSE41861			GSE43696			GSE63142			GSE67472			GSE89809
		r	P value	adj P value	r	P value	adj P value	r	P value	adj P value	r	P value	adj P value	r	P value	adj P value
ACKR3	PER2	0.515891	8.26241e-07	0.0215203	0.519701	8.23276e-09	0.000265647	0.393966	3.94104e-07	0.0112536	0.459121	8.38617e-07	0.0149593	0.723489	2.99758e-10	1.29316e-05
CAPRIN2	PER2	0.520287	6.41066e-07	0.0166972	0.498444	4.028e-08	0.00129971	0.482459	2.0587e-10	5.87863e-06	0.621405	1.51412e-12	2.70089e-08	0.576783	3.27616e-06	0.141333
CD44	PER2	-0.506942	1.37007e-06	0.0356849	-0.469183	3.02532e-07	0.00976179	-0.398195	2.87948e-07	0.00822235	-0.417093	9.58926e-06	0.171053	0.625745	2.51151e-07	0.0108346
CFAP70	PER2	0.365132	0.000803388	1	0.513075	1.36631e-08	0.000440869	0.462961	1.31632e-09	3.75875e-05	0.45025	1.44159e-06	0.025715	0.711334	8.03745e-10	3.46736e-05
CTNNB1	PER2	0.617121	8.49802e-10	2.21339e-05	0.475061	2.04807e-07	0.00660851	0.41397	8.58661e-08	0.00245191	0.169686	0.0835364	1	0.649269	6.20005e-08	0.0026747
DNAH5	PER2	0.302235	0.00610144	1	0.606161	3.61156e-12	1.16534e-07	0.507843	1.53331e-11	4.37836e-07	0.565926	3.15204e-10	5.62261e-06	0.62695	2.34452e-07	0.0101142
EFNB2	PER2	0.663184	1.52296e-11	3.9667e-07	0.592905	1.37428e-11	4.43438e-07	0.51707	5.6497e-12	1.61327e-07	0.536751	3.58529e-09	6.39543e-05	0.698731	2.12217e-09	9.15504e-05
EPAS1	PER2	0.466718	1.12378e-05	0.292699	0.651861	2.15383e-14	6.94977e-10	0.678191	0	0	0.471401	3.86171e-07	0.00688852	0.775884	2.16716e-12	9.34911e-08
EPAS1	PER3	0.191035	0.0875696	1	0.456373	6.90562e-07	0.0222824	0.402219	2.12736e-07	0.00607468	0.488888	1.21315e-07	0.00216402	0.736906	9.48344e-11	4.09115e-06
EPB41L2	PER2	0.512038	1.02906e-06	0.0268028	0.477834	1.69946e-07	0.00548365	0.523828	2.66764e-12	7.61746e-08	0.58492	5.67422e-11	1.01217e-06	0.634805	1.48593e-07	0.00641029
EPB41L2	PER3	0.125702	0.263494	1	0.584844	3.00804e-11	9.70604e-07	0.463647	1.2355e-09	3.52798e-05	0.471153	3.92389e-07	0.00699943	0.598439	1.10878e-06	0.0478326
ERCC1	PER2	-0.528577	3.93399e-07	0.0102465	-0.5084	1.94092e-08	0.000626276	-0.489987	9.74194e-11	2.78181e-06	-0.543987	2.00448e-09	3.5756e-05	0.616675	4.17784e-07	0.0180232
FAM76A	PER3	0.321487	0.00342775	1	0.622642	6.27498e-13	2.02475e-08	0.593723	4.44089e-16	1.2681e-11	0.498509	6.23856e-08	0.00111283	0.606668	7.19185e-07	0.0310257
HEG1	PER2	0.516475	7.99033e-07	0.0208116	0.576157	6.83293e-11	2.20478e-06	0.648543	0	0	0.502164	4.81942e-08	0.000859688	0.0114337	0.933347	1
ING5	PER2	0.636816	1.65273e-10	4.3047e-06	0.524152	5.8222e-09	0.000187865	0.592907	4.44089e-16	1.2681e-11	0.470799	4.01418e-07	0.00716049	0.560013	7.19864e-06	0.31055
INSR	PER2	0.512281	1.015e-06	0.0264368	0.564099	2.05234e-10	6.6223e-06	0.487524	1.2469e-10	3.56052e-06	0.667183	7.77156e-15	1.38629e-10	0.697876	2.26244e-09	9.76019e-05
INTS6L	PER2	0.545579	1.38592e-07	0.00360977	0.451227	9.53102e-07	0.0307537	0.415104	7.85239e-08	0.00224225	0.528582	6.80072e-09	0.000121311	0.504261	7.41712e-05	1
IRS2	PER2	0.50516	1.51261e-06	0.0393975	0.636658	1.3034e-13	4.20569e-09	0.623644	0	0	0.614464	3.1275e-12	5.57883e-08	0.631384	1.81526e-07	0.00783103
ITPR1	PER2	0.447728	2.77738e-05	0.723397	0.45055	9.93966e-07	0.0320723	0.433785	1.71539e-08	0.00048983	0.605377	7.87326e-12	1.40443e-07	0.625308	2.5749e-07	0.0111081
KCNE3	PER2	-0.62258	5.45963e-10	1.42202e-05	-0.552575	5.63784e-10	1.81916e-05	-0.443647	7.39831e-09	0.000211259	-0.565191	3.36097e-10	5.9953e-06	0.157115	0.247508	1
LRIG1	PER2	0.302446	0.00606406	1	0.595232	1.0917e-11	3.5226e-07	0.557357	4.9738e-14	1.42027e-09	0.601827	1.12048e-11	1.99871e-07	0.643745	8.70454e-08	0.00375514
LUC7L2	PER2	0.535086	2.65646e-07	0.00691903	0.599664	7.00662e-12	2.26083e-07	0.563231	2.35367e-14	6.72091e-10	0.618549	2.04503e-12	3.64793e-08	0.376286	0.00426028	1
PDE7A	PER2	0.649622	5.34484e-11	1.39212e-06	0.47328	2.30685e-07	0.00744352	0.486567	1.37171e-10	3.91691e-06	0.626553	8.73746e-13	1.55859e-08	0.705172	1.30019e-09	5.60904e-05
PTBP3	NR1D2	0.521317	6.03759e-07	0.0157255	0.479926	1.47474e-07	0.00475854	0.42356	3.98928e-08	0.00113914	0.107131	0.2767	1	0.755291	1.74154e-11	7.513e-07
RANGRF	PER2	-0.511826	1.04146e-06	0.0271258	-0.482583	1.22992e-07	0.00396858	-0.410102	1.16192e-07	0.00331785	-0.454483	1.1153e-06	0.0198947	-0.343292	0.00959025	1
RBBP6	PER2	0.558622	5.98112e-08	0.00155784	0.495357	5.02803e-08	0.00162239	0.366049	2.81344e-06	0.0803378	0.544198	1.97042e-09	3.51484e-05	-0.718269	4.60707e-10	1.98749e-05
RHEX	PER2	-0.540192	1.94089e-07	0.00505524	-0.455029	7.51548e-07	0.0242502	-0.440181	9.9733e-09	0.000284788	-0.52711	7.61831e-09	0.000135895	-0.169914	0.210581	1
RNPEPL1	PER2	-0.541661	1.77161e-07	0.00461435	-0.581287	4.22147e-11	1.36214e-06	-0.48766	1.23008e-10	3.51249e-06	-0.453596	1.17726e-06	0.0209999	-0.108156	0.427521	1
SDK1	PER2	0.502833	1.71993e-06	0.0447974	0.537755	1.9568e-09	6.31401e-05	0.41516	7.81747e-08	0.00223228	0.382403	5.68129e-05	1	0.763446	7.82485e-12	3.37564e-07
SHISA2	PER2	0.518844	6.9705e-07	0.0181554	0.601083	6.07026e-12	1.95869e-07	0.534014	8.33777e-13	2.38085e-08	0.612083	3.9948e-12	7.12593e-08	0.575293	3.51978e-06	0.151843
SLC19A2	PER2	0.60868	1.65675e-09	4.31518e-05	0.662053	6.21725e-15	2.00612e-10	0.602612	0	0	0.651231	5.41789e-14	9.66443e-10	0.715263	5.87553e-10	2.53471e-05
SLC24A3	PER2	-0.511086	1.08593e-06	0.0282842	-0.494267	5.43456e-08	0.00175357	-0.512892	8.9122e-12	2.54488e-07	-0.472736	3.5429e-07	0.00631983	-0.392527	0.0027693	1
SLC25A27	PER2	0.574014	2.11581e-08	0.000551084	0.550597	6.67977e-10	2.15536e-05	0.415863	7.39459e-08	0.00211152	0.596382	1.90878e-11	3.40489e-07	0.132105	0.331774	1
SLC25A36	PER2	0.245901	0.0269112	1	0.505567	2.39467e-08	0.000772689	0.381347	9.80117e-07	0.0279872	0.713865	0	0	0.604725	7.97466e-07	0.0344027
SLC7A2	PER2	0.292375	0.00808209	1	0.519528	8.34323e-09	0.000269211	0.421367	4.76383e-08	0.00136031	0.60221	1.07887e-11	1.92449e-07	0.642204	9.55667e-08	0.00412275
SLC9B2	PER2	-0.515846	8.28386e-07	0.0215761	-0.630288	2.68896e-13	8.67647e-09	-0.470793	6.33524e-10	1.80903e-05	-0.526899	7.74296e-09	0.000138119	-0.413388	0.00154186	1
SLIT2	PER2	0.507605	1.32033e-06	0.0343894	0.493227	5.85157e-08	0.00188813	0.381124	9.9567e-07	0.0284314	0.495325	7.79219e-08	0.00138997	0.382565	0.0036159	1
STEAP4	PER2	0.526534	4.44236e-07	0.0115706	0.588661	2.08149e-11	6.71635e-07	0.518094	5.04774e-12	1.44138e-07	0.668946	6.21725e-15	1.10903e-10	0.562011	6.56894e-06	0.283384
TENT4A	PER2	0.665264	1.249e-11	3.25315e-07	0.610804	2.22844e-12	7.19051e-08	0.690075	0	0	0.602773	1.02036e-11	1.82012e-07	0.573262	3.87899e-06	0.167339
THSD7A	PER2	0.552242	9.06283e-08	0.00236051	0.600875	6.19949e-12	2.00039e-07	0.524406	2.49978e-12	7.13812e-08	0.580392	8.62592e-11	1.53869e-06	-0.144302	0.288658	1
TMEM245	NR1D2	0.0576804	0.609014	1	0.488638	8.08553e-08	0.00260896	0.463652	1.23492e-09	3.52633e-05	0.460893	7.51236e-07	0.0134006	0.66968	1.66394e-08	0.000717823
TMEM245	PER2	0.459888	1.56569e-05	0.4078	0.524657	5.59568e-09	0.000180556	0.454934	2.73315e-09	7.80451e-05	0.566274	3.05755e-10	5.45405e-06	0.73427	1.19547e-10	5.15728e-06
WSB1	PER2	0.56882	3.02236e-08	0.000787204	0.378202	5.44607e-05	1	0.455801	2.52795e-09	7.21855e-05	0.557883	6.30846e-10	1.1253e-05	0.728109	2.03223e-10	8.76706e-06
ZDHHC17	PER2	0.577046	1.71325e-08	0.000446233	0.565306	1.84193e-10	5.94337e-06	0.557664	4.79616e-14	1.36954e-09	0.634991	3.47056e-13	6.19078e-09	0.539707	1.76654e-05	0.762087
r (correlation coefficient) and P value were calculated from Pearson correlation test. Adj P value, P value adjusted for multiple correction using Benjamini-Hochberg method.
