# Supplementary material for: Severe asthmatic airways have distinct circadian clock gene expression pattern associated with WNT signaling
Source: Clin Transl Allergy. 2024 Jun 28;14(7):e12379. doi: 10.1002/clt2.12379 (PMC11213687; doi:10.1002/clt2.12379)
Supplement: Supplementary file 5 — Table S4 [file CLT2-14-e12379-s002.xlsx]

## Sheet: Table S4 - Expression
Table S4. Summary of the expression of correlated genes from table S3
Genes	GSE41861							GSE43696							GSE63142							GSE67472						GSE89809
	Median expression							Median expression							Median expression							Median expression						Median expression
	Healthy	Mild/ Moderate	Severe	p1	p2	adjp1	adjp2	Healthy	Mild/ Moderate	Severe	p1	p2	adjp1	adjp2	Healthy	Mild/ Moderate	Severe	p1	p2	adjp1	adjp2	Healthy	Mild/ Moderate	p1	p2	adjp1	adjp2	Healthy	Mild/ Moderate	Severe	p1	p2	adjp1	adjp2
ACKR3	9.67318	9.31178	9.19865	0.000202652	0.0181225	0.00121591	0.0531033	10.9294	10.7376	10.5711	0.171717	0.0226021	0.283747	0.0384847	11.08	10.77	10.64	0.0270718	0.000639121	0.0624878	0.00163881	9.96314	9.60837	3.05143e-05	3.05143e-05	0.000116509	0.000116509	7.31402	6.92489	6.51673	0.196492	0.0720673	0.978444	0.412749
CAPRIN2	9.41453	9.10195	9.2309	3.94484e-05	0.0134659	0.000382346	0.0446501	6.88104	6.68056	6.5979	0.00629456	0.000166705	0.0377674	0.00112369	7.553	7.3845	7.3465	0.00961837	0.000589482	0.0288551	0.00154739	7.73045	7.33449	7.45335e-10	7.45335e-10	2.34781e-08	2.34781e-08	4.68313	4.32746	4.14405	0.298309	0.265222	0.978444	0.607599
CD44	6.73726	7.35172	7.08833	9.81105e-05	0.00895136	0.000882995	0.030483	9.8505	10.1401	10.6031	0.178463	0.00693189	0.284638	0.0153231	9.538	10.06	10.29	0.000794433	1.01969e-05	0.00527857	8.03003e-05	8.0854	8.53764	2.95515e-07	2.95515e-07	2.82769e-06	2.82769e-06	6.09339	6.69707	6.78052	0.190641	0.140385	0.978444	0.505386
CFAP70	11.2844	11.0158	10.8256	0.0095266	0.0302419	0.0233268	0.0732785	13.7291	13.3619	13.3057	0.0101166	0.0170648	0.0458272	0.0304942	13.21	12.765	12.815	3.14728e-05	0.00126303	0.000991392	0.00300268	10.7128	10.3927	2.53152e-05	2.53152e-05	0.000102894	0.000102894	6.20299	6.31169	5.37509	0.496312	0.245226	0.978444	0.607599
CTNNB1	7.83206	7.73839	7.4989	0.0246238	0.00271916	0.0500584	0.0137046	8.01608	7.67284	7.68158	0.000599134	0.000173229	0.00943637	0.00112369	8.461	8.2145	8.29	0.000561677	0.0018652	0.00442321	0.00412308	8.95044	8.81614	0.0090443	0.0090443	0.0140689	0.0140689	8.52867	8.50084	8.30167	0.916952	0.256461	0.978444	0.607599
DNAH5	12.1278	11.9017	12.0319	0.014668	0.351599	0.0330031	0.48683	14.1901	13.8474	13.6871	0.0667642	0.00113782	0.152951	0.00409614	9.533	9.3665	9.1515	0.0573954	0.000167957	0.104669	0.000587851	11.0995	10.8386	6.2611e-07	6.2611e-07	4.92982e-06	4.92982e-06	7.48928	7.52196	7.14364	0.406468	0.0627562	0.978444	0.400788
EFNB2	8.75587	8.17971	7.92406	1.26936e-07	1.18439e-05	5.33133e-06	0.000794169	8.90261	8.53758	8.16719	0.0274321	3.24128e-05	0.0803823	0.000340334	9.232	9.0205	8.813	0.00484565	6.02522e-05	0.0190797	0.000281177	6.621	6.24252	6.93472e-06	6.93472e-06	3.4951e-05	3.4951e-05	5.43846	5.26496	5.14916	0.559522	0.417092	0.978444	0.691495
EPAS1	12.9377	12.5767	12.6392	0.00353228	0.0073121	0.0103504	0.0270978	14.7274	14.1439	14.0519	0.00236889	0.00261691	0.0248733	0.00716806	14.41	13.92	13.895	0.000126473	0.000481076	0.00152603	0.00134701	9.67363	9.41889	0.00199102	0.00199102	0.00353336	0.00353336	10.1897	9.8778	9.83048	0.1789	0.154355	0.978444	0.522283
EPB41L2	7.2682	6.65048	6.69622	0.000193499	0.00186304	0.00121591	0.0104744	6.40936	5.93698	5.44154	0.00163761	1.17515e-07	0.0187581	4.93561e-06	7.182	6.988	6.8075	0.000544663	4.28713e-09	0.00442321	2.1413e-07	6.63682	6.23639	3.43602e-05	3.43602e-05	0.000127335	0.000127335	5.56109	5.25708	4.54	0.0231227	0.00132121	0.564251	0.166472
ERCC1	8.90972	9.11182	9.46946	0.00142733	0.000466858	0.00499567	0.005705	11.2056	11.415	11.5156	0.132221	0.00541737	0.233869	0.0124107	11.54	11.57	11.67	0.387589	0.0192598	0.457953	0.0282179	9.32338	9.70496	1.28606e-07	1.28606e-07	1.35037e-06	1.35037e-06	5.70546	5.95943	5.70899	0.65315	0.979755	0.978444	0.994913
FAM76A	5.32148	5.46912	5.25567	0.00630426	0.960237	0.0176519	0.967918	8.30355	8.03827	8.06586	0.00288195	0.000610974	0.0268257	0.00256609	8.434	8.239	8.258	0.00414738	0.000449167	0.0168571	0.00128625	5.9756	5.83583	0.00188294	0.00188294	0.00342335	0.00342335	4.34499	4.19398	3.83448	0.376941	0.232464	0.978444	0.607599
HEG1	8.10154	7.79329	7.75996	0.000115562	0.00838935	0.000970723	0.029498	9.33068	8.70835	8.48689	0.000320401	7.85135e-08	0.00601884	4.93561e-06	9.713	9.1485	8.9595	8.05881e-05	8.65164e-10	0.00112823	1.09011e-07	7.53646	7.2092	0.0137619	0.0137619	0.0194831	0.0194831	4.89038	4.34856	4.23178	0.0163971	0.0236688	0.564251	0.314353
ING5	8.31145	8.09375	7.87633	0.00174602	0.000128237	0.00578943	0.00323158	9.04113	8.71588	8.69287	0.0107205	0.000430841	0.0458272	0.00215658	9.093	8.933	8.885	0.0065531	0.000166494	0.0237645	0.000587851	6.43566	6.36528	0.00190186	0.00190186	0.00342335	0.00342335	5.51805	5.1828	5.11771	0.122862	0.0391484	0.978444	0.399323
INSR	10.3964	9.8194	9.62046	4.5985e-08	0.000237488	5.33133e-06	0.00498726	8.28378	8.1366	7.77209	0.0142854	2.31191e-05	0.0554121	0.000264819	8.67	8.575	8.262	0.00390314	1.9294e-06	0.0163932	2.48671e-05	8.80419	8.37935	2.93774e-10	2.93774e-10	1.23385e-08	1.23385e-08	8.55176	8.33288	8.16088	0.191784	0.157514	0.978444	0.522283
INTS6L	7.77094	7.64599	7.53394	0.00866968	0.0164955	0.0218476	0.0519609	7.54486	7.15173	7.12009	0.0513136	0.0316031	0.12931	0.0468469	8.165	7.9375	8.0235	0.00727934	0.014513	0.0254777	0.022858	7.06553	6.84041	0.000186976	0.000186976	0.000512152	0.000512152	4.17505	4.1822	3.77047	0.600768	0.182382	0.978444	0.56049
IRS2	8.59663	8.40104	8.28823	0.000282999	0.00842799	0.00162082	0.029498	10.3058	9.74118	9.38352	0.000237779	6.96556e-08	0.00601884	4.93561e-06	10.29	9.9425	9.5685	4.97357e-05	7.85699e-09	0.00112823	2.47495e-07	10.0778	9.54715	5.61462e-08	5.61462e-08	7.07442e-07	7.07442e-07	6.29334	5.92127	5.29547	0.130566	0.0472178	0.978444	0.399323
ITPR1	6.17303	5.64406	5.56845	1.50863e-05	0.000426092	0.000172806	0.005705	9.22016	9.05759	8.82114	0.0977322	0.000172482	0.18945	0.00112369	9.761	9.667	9.328	0.247894	2.83929e-05	0.317821	0.000157183	6.9906	6.70558	4.23633e-06	4.23633e-06	2.42626e-05	2.42626e-05	4.21943	4.25864	3.50389	0.996033	0.0994922	0.99698	0.447715
KCNE3	6.48775	7.25987	7.36356	2.65424e-06	6.17352e-05	4.77763e-05	0.00194466	10.3892	10.7111	10.9109	0.00974336	0.000979906	0.0458272	0.00374146	10.51	10.84	10.87	0.000941523	0.00013554	0.00593159	0.000550906	6.6403	6.91691	9.04743e-06	9.04743e-06	4.07134e-05	4.07134e-05	4.42028	4.86124	4.58341	0.590156	0.303415	0.978444	0.616617
LRIG1	11.0032	10.8377	10.7775	0.00678499	0.0563885	0.018585	0.124648	13.2052	12.9578	12.8048	0.0165059	0.00200101	0.056748	0.00603461	13.13	12.88	12.66	0.000672753	1.73968e-06	0.00498629	2.48671e-05	9.38087	9.14222	1.6603e-06	1.6603e-06	9.96179e-06	9.96179e-06	8.45329	8.37108	8.18787	0.517454	0.732722	0.978444	0.869861
LUC7L2	8.5292	8.36397	8.34522	0.00830765	0.00397101	0.0218076	0.0161402	9.52326	9.38019	9.30495	0.0148252	0.0084031	0.0554121	0.0173572	9.807	9.629	9.6055	0.0018545	0.000518895	0.0097361	0.00140609	9.6026	9.40828	6.65135e-07	6.65135e-07	4.92982e-06	4.92982e-06	6.47128	6.3223	7.15008	0.914757	0.294906	0.978444	0.616617
PDE7A	9.42356	9.16325	9.10534	0.00132619	0.000915396	0.00477427	0.0067847	6.84529	6.47487	6.26433	0.0200729	0.010586	0.064036	0.0199079	7.656	7.447	7.455	0.00298856	0.00551248	0.0139466	0.00964683	7.22105	6.9237	1.26004e-06	1.26004e-06	7.93825e-06	7.93825e-06	5.22359	4.93148	4.68744	0.470171	0.290411	0.978444	0.616617
PTBP3	6.91878	7.19787	6.87489	0.00173889	0.646006	0.00578943	0.73997	9.07153	8.95336	8.91842	0.181541	0.00500698	0.285927	0.011683	9.373	9.3105	9.309	0.28287	0.0301213	0.346035	0.0417065	8.34549	8.57197	0.010886	0.010886	0.0160931	0.0160931	7.58099	7.68205	8.00654	0.816259	0.374919	0.978444	0.66912
RANGRF	6.62456	6.91704	6.87282	0.0009498	0.164869	0.00385554	0.276552	9.39449	9.52527	9.67633	0.177333	0.028524	0.284638	0.0444884	9.594	9.6875	9.826	0.0637572	0.00404252	0.111575	0.00749055	5.55301	5.68037	8.86348e-06	8.86348e-06	4.07134e-05	4.07134e-05	3.68367	4.25659	4.33568	0.0030634	0.0337032	0.385989	0.386055
RBBP6	8.40578	8.26524	8.12135	0.000469871	0.000826302	0.00227707	0.00650713	7.44184	7.36541	7.35495	0.0203289	0.00832538	0.064036	0.0173572	8.032	7.99	7.9545	0.0315091	0.0158225	0.0687412	0.0243126	7.23515	7.11602	0.000106405	0.000106405	0.000311793	0.000311793	4.31086	4.23843	4.31984	0.899939	0.738692	0.978444	0.869861
RHEX	5.97947	6.61182	6.57228	4.81537e-07	0.0276425	1.21347e-05	0.0696592	4.53081	6.45325	6.21839	2.16405e-05	6.93527e-06	0.0027267	0.000109231	6.434	7.3055	7.255	2.02777e-08	6.30176e-08	2.55499e-06	1.58804e-06	5.08371	5.63269	3.23197e-07	3.23197e-07	2.82769e-06	2.82769e-06	2.16513	2.71794	2.28018	0.00897931	0.400388	0.564251	0.691082
RNPEPL1	6.75624	6.8884	7.1066	0.00375794	0.00154616	0.0107614	0.00927697	9.76968	9.81939	10.0549	0.394127	0.0100656	0.4775	0.0196408	10.05	10.105	10.16	0.169328	0.0114792	0.234454	0.0185434	7.20434	7.3843	0.00134168	0.00134168	0.00258321	0.00258321	5.24708	5.35901	5.33216	0.458368	0.449324	0.978444	0.703559
SDK1	8.37454	8.08515	8.04969	0.000460537	0.0171073	0.00227707	0.0520594	10.6931	10.493	10.5352	0.0235913	0.0297327	0.0707738	0.0451363	10.44	10.3	10.215	0.0146618	0.00210118	0.0377018	0.00456464	8.10008	7.94288	0.0124939	0.0124939	0.017889	0.017889	5.67669	5.7175	5.14508	0.319089	0.0589458	0.978444	0.400788
SHISA2	7.90156	7.03148	6.59557	7.66648e-06	0.000785559	0.000120747	0.00650713	7.10096	6.23757	6.07449	0.00726492	1.87038e-05	0.0416082	0.000235668	7.709	7.2295	7.1235	0.000310925	1.15911e-05	0.00301358	8.59105e-05	7.83148	6.56022	3.54217e-08	3.54217e-08	5.8903e-07	5.8903e-07	4.37625	3.60218	4.32339	0.105871	0.952189	0.978444	0.985488
SLC19A2	8.99131	8.61584	8.35965	0.000136958	0.000367147	0.00107854	0.005705	9.49118	9.20102	8.97849	0.00484861	0.000479239	0.0339403	0.00215658	9.557	9.3505	9.2495	0.00805802	0.000447573	0.0260336	0.00128625	10.2032	9.73454	7.39281e-07	7.39281e-07	5.17497e-06	5.17497e-06	5.62033	5.32956	4.54174	0.250583	0.0187874	0.978444	0.314353
SLC24A3	5.39234	6.1033	6.36429	9.97313e-08	0.000498056	5.33133e-06	0.005705	6.40386	7.29112	7.54745	0.00587584	0.00110208	0.0370178	0.00408419	7.32	8.066	8.0815	8.93285e-07	1.43006e-07	5.6277e-05	3.00313e-06	5.09642	5.3969	2.7657e-05	2.7657e-05	0.0001089	0.0001089	2.79857	2.96581	2.73746	0.357878	0.583169	0.978444	0.816437
SLC25A27	6.32887	6.01831	5.57353	0.00317447	0.000594988	0.0095234	0.00624738	7.64071	7.35321	7.22548	0.0824256	0.0330446	0.170256	0.0484141	8.217	8.0315	8.0295	0.00996635	0.012505	0.0292037	0.0199447	6.40923	5.98256	5.49318e-09	5.49318e-09	1.38428e-07	1.38428e-07	4.10013	4.30217	4.10294	0.790147	0.662128	0.978444	0.846664
SLC25A36	10.686	10.5598	10.2042	0.0773515	0.00290107	0.136739	0.014059	10.0793	9.92408	9.74525	0.259099	0.0243671	0.351037	0.0409366	10.15	9.949	9.889	0.0139406	0.000436876	0.0365941	0.00128625	9.25585	8.73032	1.0119e-06	1.0119e-06	6.71047e-06	6.71047e-06	5.78065	5.41456	5.39101	0.571288	0.881806	0.978444	0.98154
SLC7A2	10.7279	10.4441	10.5898	0.00119261	0.197151	0.00441968	0.31345	8.14297	7.93554	7.71079	0.364887	0.0134916	0.455206	0.0249991	8.362	8.2435	8.039	0.393818	0.000206764	0.459455	0.00069861	8.34308	8.10776	0.000389914	0.000389914	0.000877306	0.000877306	5.74461	5.97205	5.3647	0.620432	0.351627	0.978444	0.661866
SLC9B2	5.01991	5.40633	5.74834	0.000586324	0.000399164	0.00263846	0.005705	3.57079	3.92067	4.21034	0.245392	0.00201154	0.33608	0.00603461	6.299	6.355	6.4015	0.0368205	0.0023231	0.0768221	0.00487852	5.45322	5.68455	5.70535e-05	5.70535e-05	0.000184327	0.000184327	4.04294	4.03276	4.11411	0.557328	0.683097	0.978444	0.855235
SLIT2	8.62648	8.07019	7.73589	0.00016675	0.000728646	0.00110582	0.00650713	7.25978	6.99155	6.70041	0.216693	0.00178083	0.311345	0.00575346	7.831	7.649	7.445	0.0573288	2.42886e-05	0.104669	0.000145732	7.17282	6.8904	7.22274e-05	7.22274e-05	0.000221967	0.000221967	5.35313	5.05126	4.75197	0.341136	0.0131008	0.978444	0.314353
STEAP4	5.91598	5.03539	4.17598	1.05182e-06	5.72964e-05	2.20883e-05	0.00194466	9.52369	8.93549	8.46501	0.00851842	2.05606e-06	0.0458272	5.18127e-05	9.502	9.146	8.774	0.0131958	1.82551e-07	0.036145	3.28591e-06	9.62279	8.64568	6.96699e-12	6.96699e-12	8.77841e-10	8.77841e-10	8.13764	7.17175	7.30051	0.0203639	0.0803052	0.564251	0.43128
TENT4A	8.98655	8.84921	8.80968	0.00221124	0.0041915	0.00696542	0.016504	8.60735	8.42392	8.38484	0.00344569	0.00387347	0.0271348	0.00976115	8.965	8.7905	8.82	1.46508e-05	0.000145969	0.000615334	0.000557334	8.58628	8.31595	0.00108357	0.00108357	0.00219461	0.00219461	5.43715	5.52787	5.44505	0.2429	0.167845	0.978444	0.542269
THSD7A	5.87486	4.88202	4.42853	2.15137e-07	1.26059e-05	6.77681e-06	0.000794169	6.27714	5.19612	4.78273	0.00134938	1.27615e-05	0.0187581	0.000178661	7.068	6.692	6.432	0.0017191	1.64194e-05	0.0094177	0.000108886	4.14474	3.85916	1.44842e-10	1.44842e-10	9.12503e-09	9.12503e-09	2.54899	2.42655	2.21387	0.751876	0.271573	0.978444	0.61104
TMEM245	10.0044	9.6951	9.65694	2.28019e-05	0.00638313	0.00023942	0.024372	10.7762	10.6214	10.476	0.0682829	0.000145714	0.153636	0.00112369	10.75	10.7	10.535	0.111281	3.80901e-05	0.173104	0.000191974	8.31947	8.01555	5.44909e-05	5.44909e-05	0.00018068	0.00018068	6.22394	6.29696	5.73736	0.685541	0.215348	0.978444	0.599573
WSB1	11.3544	11.1359	10.8775	0.0005573	0.0173531	0.00260073	0.0520594	11.3648	11.2356	11.1218	0.0128317	0.00303742	0.0521544	0.00814286	11.66	11.44	11.465	0.00578379	0.00467546	0.0220836	0.00853779	9.14852	8.84414	8.36825e-05	8.36825e-05	0.000251048	0.000251048	6.81572	6.7176	7.05557	0.742325	0.50987	0.978444	0.721839
ZDHHC17	9.67156	9.51708	9.34608	0.0298491	0.0022345	0.0587654	0.0117311	9.02225	8.78579	8.74573	0.00581088	0.000505521	0.0370178	0.0021964	9.031	8.781	8.811	0.000304867	9.4387e-05	0.00301358	0.000424741	6.8643	6.62806	0.000356475	0.000356475	0.000831776	0.000831776	5.17081	5.12161	4.90316	0.962914	0.134311	0.978444	0.497739
p1 and p2, P values calculated from ANOVA test between Healthy and Mild/ Moderate, and between Healthy and Severe, respectively
adjp1 and adjp2: P values after adjusted for multiple correction from p1 and p2, respectively
Highlighted genes are genes which expression were significantly different between healthy subjects and patients with asthma in at least four out of five datasets.
	In blue: Downregulated genes
	In orange: Upregulated genes
These genes are selected for interation analysis by STRING database.
